# Supplementary material for: Structural mechanism of bridge RNA-guided recombination
Source: Nature. 2024 Jun 26;630(8018):994–1002. doi: 10.1038/s41586-024-07570-2 (PMC11208158; doi:10.1038/s41586-024-07570-2)
Supplement: Supplementary file 3 — Nucleic-acids used in the study. [file 41586_2024_7570_MOESM3_ESM.xlsx]

## Sheet: Sheet1
Supplementary Table 1 | Nucleic-acids used in this study.
Name	Sequence
Plasmid DNA
pNP1830: Target_5 - rc(Bba_R0040) - T7 - IS621_WT_Tpase_(E. coli_Codon_Opt.)	GAATTCCGGATGAGCATTCATCAGGCGGGCAAGAATGTGAATAAAGGCCGGATAAAACTTGTGCTTATTTTTCTTTACGGTCTTTAAAAAGGCCGTAATATCCAGCTGAACGGTCTGGTTATAGGTACATTGAGCAACTGACTGAAATGCCTCAAAATGTTCTTTACGATGCCATTGGGATATATCAACGGTGGTATATCCAGTGATTTTTTTCTCCATTTTAGCTTCCTTAGCTCCTGAAAATCTCGATAACTCAAAAAATACGCCCGGTAGTGATCTTATTTCATTATGGTGAAAGTTGGAACCTCTTACGTGCCGATCAACGTCTCATTTTCGCCAAAAGTTGGCCCAGGGCTTCCCGGTATCAACAGGGACACCAGGATTTATTTATTCTGCGAA…
pNP1963: pNP1723 - 22bp Donor - T5_Target_Loop-WT_Donor_Loop-bridge_RNA	CTGATGCCTCCGTGTAAGGGGGATTTCTGTTCATGGGGGTAATGATACCGATGAAACGAGAGAGGATGCTCACGATACGGGTTACTGATGATGAACATGCCCGGTTACTGGAACGTTGTGAGGGTAAACAACTGGCGGTATGGATGCGGCGGGACCAGAGAAAAATCACTCAGGGTCAATGCCAGCGCTTCGTTAATACAGATGTAGGTGTTCCACAGGGTAGCCAGCAGCATCCTGCGATGCAGATCCGGAACATAATGGTGCAGGGCGCTGACTTCCGCGTTTCCAGACTTTACGAAACACGGAAACCGAAGACCATTCATGTTGTTGCTCAGGTCGCAGACGTTTTGCAGCAGCAGTCGCTTCACGTTCGCTCGCGTATCGGTGATTCATTCTGCT…
pMH062_pFastBac vector-Histag_TwinStreptag_HRV3C protease-IS621	AAAAAAACAGTCATAACAAGCCATGAAAACCGCCACTGCGCCGTTACCACCGCTGCGTTCGGTCAAGGTTCTGGACCAGTTGCGTGAGCGCATACGCTACTTGCATTACAGTTTACGAACCGAACAGGCTTATGTCAACTGGGTTCGTGCCTTCATCCGTTTCCACGGTGTGCGTCACCCGGCAACCTTGGGCAGCAGCGAAGTCGAGGCATTTCTGTCCTGGCTGGCGAACGAGCGCAAGGTTTCGGTCTCCACGCATCGTCAGGCATTGGCGGCCTTGCTGTTCTTCTACGGCAAGGTGCTGTGCACGGATCTGCCCTGGCTTCAGGAGATCGGAAGACCTCGGCCGTCGCGGCGCTTGCCGGTGGTGCTGACCCCGGATGAAGTGGTTCGCATCCT…
pMH069_pFastBac vector-Histag_TwinStreptag_HRV3C protease-IS621-D11A/E60A/D102A/D105A	AAAAAAACAGTCATAACAAGCCATGAAAACCGCCACTGCGCCGTTACCACCGCTGCGTTCGGTCAAGGTTCTGGACCAGTTGCGTGAGCGCATACGCTACTTGCATTACAGTTTACGAACCGAACAGGCTTATGTCAACTGGGTTCGTGCCTTCATCCGTTTCCACGGTGTGCGTCACCCGGCAACCTTGGGCAGCAGCGAAGTCGAGGCATTTCTGTCCTGGCTGGCGAACGAGCGCAAGGTTTCGGTCTCCACGCATCGTCAGGCATTGGCGGCCTTGCTGTTCTTCTACGGCAAGGTGCTGTGCACGGATCTGCCCTGGCTTCAGGAGATCGGAAGACCTCGGCCGTCGCGGCGCTTGCCGGTGGTGCTGACCCCGGATGAAGTGGTTCGCATCCT…
pMH070_pFastBac vector-Histag_TwinStreptag_HRV3C protease-IS621-S241A	AAAAAAACAGTCATAACAAGCCATGAAAACCGCCACTGCGCCGTTACCACCGCTGCGTTCGGTCAAGGTTCTGGACCAGTTGCGTGAGCGCATACGCTACTTGCATTACAGTTTACGAACCGAACAGGCTTATGTCAACTGGGTTCGTGCCTTCATCCGTTTCCACGGTGTGCGTCACCCGGCAACCTTGGGCAGCAGCGAAGTCGAGGCATTTCTGTCCTGGCTGGCGAACGAGCGCAAGGTTTCGGTCTCCACGCATCGTCAGGCATTGGCGGCCTTGCTGTTCTTCTACGGCAAGGTGCTGTGCACGGATCTGCCCTGGCTTCAGGAGATCGGAAGACCTCGGCCGTCGCGGCGCTTGCCGGTGGTGCTGACCCCGGATGAAGTGGTTCGCATCCT…
Oligo DNA for in vitro assay
38-bp tDNA_top	GCCGGGTAATACCACCATCAGGCCTACAGATGAGCTCG
38-bp tDNA_bottom	CGAGCTCATCTGTAGGCCTGATGGTGGTATTACCCGGC
38-bp tDNA_top_6mm	GCCGGGTAATACCACCAAGTCTTCTACAGATGAGCTCG
38-bp tDNA_top_T11*C	GCCGGGTAATACCACCATCGGGCCTACAGATGAGCTCG
38-bp tDNA_bottom_T11*C	CGAGCTCATCTGTAGGCCCGATGGTGGTATTACCCGGC
38-bp tDNA_top_4mm	GCCGGGTAATACCACCAAGCCGCCTACAGATGAGCTCG
102-bp tDNA_top	CGATACATGGGGTAAACACCGACAGTACCCGCAAGGGGCCGGGTAATACCACCATCGGGCCTACAGATGAGCTCGCCCCAACGAGGCAACTAAAAGTTATCC
102-bp tDNA_bottom	GGATAACTTTTAGTTGCCTCGTTGGGGCGAGCTCATCTGTAGGCCCGATGGTGGTATTACCCGGCCCCTTGCGGGTACTGTCGGTGTTTACCCCATGTATCG
44-bp dDNA_top	TGCAGGCCATAACAGTATCTTGTATTATCCCTCCAGTGCAGAGA
44-bp dDNA_bottom	TCTCTGCACTGGAGGGATAATACAAGATACTGTTATGGCCTGCA
44-bp dDNA_top_6mm	TGCAGGCCATAAGTCATACTTGTATTATCCCTCCAGTGCAGAGA
44-bp dDNA_top_4mm	TGCAGGCCATAAGTCAATCTTGTATTATCCCTCCAGTGCAGAGA
100-bp dDNA_top	TGCCTGCAATCCGGGAAACCGGACCAGGAAAAAACTTGCAGGCCATAACAGTATCTTGTATTATCCCTCCAGTGCAGAGAAAATCGGCCAGTTTTCTCTG
100-bp dDNA_bottom	CAGAGAAAACTGGCCGATTTTCTCTGCACTGGAGGGATAATACAAGATACTGTTATGGCCTGCAAGTTTTTTCCTGGTCCGGTTTCCCGGATTGCAGGCA
*Mismatches are indicated in red.
Oligo DNA for PCR
pFastBac_vector_amplify_Primer_F	GGTGGCTCGGACTACAAAGACCATGACGGTGATTATAAAGATCATG
pFastBac_vector_amplify_Primer_R	GGGTCCCTGAAAGAGGACTTCAAGG
pFastBac_vector_sanger_DNA _sequence_Primer_F	GGAGATAATTAAAATGATAACCATCTCGC
pFastBac_vector_sanger_DNA _sequence_Primer_R	CATTCATTTTATGTTTCAGGTTCAGGG
pFastBac_vector_IS621_cloning_Primer_F	CTCTTTCAGGGACCCATGGAGCACGAGCTGCACTAC
pFastBac_vector_IS621_cloning_Primer_R	GTAGTCCGAGCCACCCTAGGCGGCCACGGGGTTGTGTC
TBL_amplify_Primer_F	TAATACGACTCACTATAGGGCCTGCAGTCCGCATGCCGTATC
TBL_amplify_Primer_R	AGAAAGGCAGTCCGCTGCATAAATCTACG
bRNA_amplify_Primer_F	TAATACGACTCACTATAGGGAGTGCAGAGAAAATCGGCCAGTTTTC
bRNA_amplify_Primer_R	AGTGAAACCAACCTTGCAAATACGG
RNA
WT bRNA	GGGAGUGCAGAGAAAAUCGGCCAGUUUUCUCUGCCUGCAGUCCGCAUGCCGUAUCGGGCCUUGGGUUCUAACCUGUUGCGUAGAUUUAUGCAGCGGACUGCCUUUCUCCCAAAGUGAUAAACCGGACAGUAUCAUGGACCGGUUUUCCCGGUAAUCCGUAUUUGCAAGGUUGGUUUCACU
Pre-HSB bRNA	GGGAGUGCAGAGAAAAUCGGCCAGUUUUCUCUGCCUGCAGUCCGCAUGCCGUAUCGGGCCUUGGGUUCUAACCUGUUCUGUAGGCUUAUGCAGCGGACUGCCUUUCUCCCAAAGUGAUAAACCGGACAGUAUCAUGGACCGGUUUUCCCGGUAAUCCGUAUUUACAAGAUUGGUUUCACU
Post-HSB bRNA	GGGAGUGCAGAGAAAAUCGGCCAGUUUUCUCUGCCUGCAGUCCGCAUGCCGUAUCGGGCCUUGGGUUCUAACCUGUUCUGUAGAUUUAUGCAGCGGACUGCCUUUCUCCCAAAGUGAUAAACCGGACAGUAUCAUGGACCGGUUUUCCCGGUAAUCCGUAUUUACAAGGCUGGUUUCACU
bRNA ΔDBL-SL	GGGAGUGCAGAGAAAAUCGGCCAGUUUUCUCUGCCUGCAGUCCGCAUGCCGUAUCGGGCCUUGGGUUCUAACCUGUUCUGUAGAUUUAUGCAGCGGACUGCCUUUCUCCCAAAGUGAUAAACCGGACAGUAUCAUGGACGAAAGUAAUCCGUAUUUACAAGGCUGGUUUCACU
WT TBL	GGGCCUGCAGUCCGCAUGCCGUAUCGGGCCUUGGGUUCUAACCUGUUGCGUAGAUUUAUGCAGCGGACUGCCUUUCU
WT DBL	GGGCUUUCUCCCAAAGUGAUAAACCGGACAGUAUCAUGGACCGGUUUUCCCGGUAAUCCGUAUUUGCAAGGUUGGUUUCACU
bRNA Δ5′-SL	CUGCAGUCCGCAUGCCGUAUCGGGCCUUGGGUUCUAACCUGUUGCGUAGAUUUAUGCAGCGGACUGCCUUUCUCCCAAAGUGAUAAACCGGACAGUAUCAUGGACCGGUUUUCCCGGUAAUCCGUAUUUGCAAGGUUGGUUUCACU
bRNA RC	AGUGAAACCAACCUUGCAAAUACGGAUUACCGGGAAAACCGGUCCAUGAUACUGUCCGGUUUAUCACUUUGGGAGAAAGGCAGUCCGCUGCAUAAAUCUACGCAACAGGUUAGAACCCAAGGCCCGAUACGGCAUGCGGACUGCAGGCAGAGAAAACUGGCCGAUUUUCUCUGCACU
*Mutations relative to the WT bRNA are indicated in red.
